# Supplementary material for: Reliability and validity of an iPhone® application for the measurement of lumbar spine flexion and extension range of motion
Source: PeerJ. 2016 Aug 23;4:e2355. doi: 10.7717/peerj.2355 (PMC5012335; doi:10.7717/peerj.2355)
Supplement: Data S1 [file peerj-04-2355-s001.xls]

## Sheet: Reliability
Inclinometer Flexion, rater 1, Start	Inclinometer Flexion, rater1, 2hours later	Inclinometer Flexion, rater 1, 48hours later	iPhone Flexion, rater 1, Start	iPhone Flexion, rater 1, 2hours	iPhone Flexion, rater 1, 48hours	Inclinometer Flexion, rater 2, Start	Inclinometer Flexion, rater 2, 2hours	Inclinometer Flexion, rater 2, 48 hours	iPhone Flexion, rater 2, Start	iPhone Flexion, rater 2, 2hours	iPhone Flexion, rater 2, 48hours	Inclinometer Extension rater 1, Start	Inclinometer Extension rater1, 2hours later	Inclinometer Extension rater 1, 48hours later	iPhone Extension rater 1, Start	iPhone Extension rater 1, 2hours	iPhone Extension rater 1, 48hours	Inclinometer Extension rater 2, Start	Inclinometer Extension rater 2, 2hours	Inclinometer Extension rater 2, 48 hours	iPhone Extension rater 2, Start	iPhone Extension rater 2, 2hours	iPhone Extension rater 2, 48hours
45	47	47	48	48	47	48	47	48	47	47	48	35	30	32	34	30	30	33	32	31	35	32	30
59	57	45	52	50	53	53	52	47	47	52	55	15	15	19	15	10	18	10	9	7	15	22	19
60	62	49	58	58	55	54	45	49	47	46	46	12	14	15	16	21	22	14	20	19	15	20	18
45	46	44	47	44	44	46	45	47	44	45	48	15	10	8	19	16	21	18	14	14	19	15	12
50	50	48	52	53	50	49	51	52	52	48	56	5	7	6	5	10	7	7	4	5	4	6	9
57	56	58	59	56	57	53	50	48	55	50	50	7	8	10	6	5	10	10	12	17	16	17	19
50	50	48	44	45	47	47	47	46	46	47	44	24	23	23	22	23	20	28	23	20	23	22	25
65	51	64	68	69	62	60	57	57	66	61	59	22	22	22	16	21	21	14	11	17	11	13	16
52	53	50	56	56	63	57	49	62	51	50	55	9	10	10	9	11	13	7	11	9	10	9	11
57	66	52	53	52	55	55	51	53	46	47	49	16	23	19	15	10	19	21	23	18	16	18	20
54	54	51	52	51	51	50	52	51	49	51	52	14	17	16	15	19	10	17	15	20	19	16	23
48	51	46	46	41	43	49	48	47	48	48	49	20	22	20	21	22	21	22	18	18	21	22	18
41	40	43	49	56	57	50	52	57	58	55	56	20	19	17	20	22	26	24	15	18	21	20	19
48	49	46	46	48	49	50	48	47	49	46	46	11	14	12	13	18	15	13	10	11	12	10	15
48	50	45	46	41	41	45	45	46	41	46	43	17	14	14	16	15	11	13	16	18	18	13	13
52	50	57	55	55	57	51	50	53	60	59	56	11	9	13	6	11	8	9	12	17	20	16	16
50	50	48	45	45	47	50	47	46	46	47	48	24	23	22	22	22	22	20	23	24	23	22	25
68	68	64	70	62	62	58	57	52	63	59	66	22	22	17	15	21	21	14	11	17	11	15	17
52	50	52	56	58	61	60	59	58	51	50	49	9	10	10	9	15	14	13	9	9	10	8	9
55	59	51	57	56	48	59	58	60	59	57	63	17	11	16	20	21	18	10	8	13	14	20	17
55	53	50	53	56	57	50	49	48	50	49	48	9	10	10	9	9	8	13	9	9	10	8	9
53	50	52	49	42	53	51	51	53	46	47	49	16	23	22	15	14	16	21	24	18	16	18	20
54	53	51	52	51	50	50	52	51	49	51	48	14	17	17	15	19	18	21	15	17	19	16	17
48	45	46	49	41	47	49	48	47	48	48	49	20	22	17	21	23	23	23	20	18	21	22	20
55	53	55	54	49	51	55	55	57	60	58	56	21	21	15	20	22	23	19	19	17	21	22	18
49	49	46	47	48	49	55	52	53	47	50	44	15	11	10	13	12	10	12	14	11	12	10	17
48	53	50	50	48	48	48	50	50	48	51	49	10	17	13	15	19	15	15	22	17	19	16	17
48	45	46	46	41	44	50	53	51	48	48	48	20	22	23	20	23	13	22	18	18	21	14	16
55	55	59	54	56	56	55	57	55	60	52	57	20	19	17	20	22	20	17	25	20	21	20	19
48	49	46	47	48	49	50	42	52	49	46	44	13	14	15	13	12	9	15	12	11	12	15	19
rater 1= rater A
rater 2= rater B
